# Supplementary material for: Genotypic and Phenotypic Characterization of Cronobacter spp. Strains Isolated from Powdered Milk Formulas and Dairy Production Environments
Source: Microorganisms. 2026 Mar 6;14(3):593. doi: 10.3390/microorganisms14030593 (PMC13028993; doi:10.3390/microorganisms14030593)
Supplement: Supplementary file 1 [file microorganisms-14-00593-s001.zip]

Archive with 1 entries (1 files):
- microorganisms-4160853-supplementary.xlsx
