# Supplementary material for: Genotypic and Phenotypic Characterization of Cronobacter spp. Strains Isolated from Powdered Milk Formulas and Dairy Production Environments
Source: Microorganisms. 2026 Mar 6;14(3):593. doi: 10.3390/microorganisms14030593 (PMC13028993; doi:10.3390/microorganisms14030593)
Supplement: Supplementary file 1 [file microorganisms-14-00593-s001.zip › microorganisms-4160853-supplementary.xlsx]

## Sheet: Hoja1
	ID	ST	Source	CAZ 30 ug	CTX 30 ug	AMC 20/10 ug	CIP 5 ug	KF 30 ug	W 30 ug	CN 10 ug	TE 30 ug	C 30 ug	AM 10 ug
	510413-19	1	ingredients to prepare milk powder	S	S	S	S	R	S	S	S	S	R
	510360-24	1	ingredients to prepare milk powder	S	S	S	S	R	S	S	S	S	R
	5101548-22	1	Powdered milk	S	S	R	S	R	R	S	S	S	R
	510388-24	1	ingredients to prepare milk powder	S	S	R	S	R	S	S	S	S	R
	510427-19	1	Powdered milk	R	S	S	S	R	S	S	S	S	I
	510292-18	1	PIF	R	S	S	S	R	S	S	S	S	I
	510426-19	1	Powderd milk	S	S	S	S	R	S	S	S	S	R
	Csp-510175-22-WH	1	Powdered milk	S	S	I	S	R	R	S	S	S	R
	510415-19	4	PIF	S	S	S	S	R	S	S	S	S	R
	510411-19	13	ingredients to prepare milk powder	S	S	S	S	R	S	S	S	S	S
	510378-24	13	PIF	S	S	S	S	R	S	S	S	S	S
	510387-24	31	ingredients to prepare milk powder	R	S	S	S	R	S	S	S	S	I
	510414-19	31	milk powder mix	R	S	R	S	R	S	S	S	S	R
	510409-19	31	vacuum cleaners of dairy production equipment	S	S	S	S	R	S	S	S	S	S
	510365-24	31	dairy company floor	R	S	S	s	R	S	S	S	S	S
	510406-19	31	dairy company floor	S	S	S	S	R	S	S	S	S	I
	510374-24	31	vacuum cleaners of dairy production equipment	R	S	S	S	R	S	S	S	S	I
	510431-19-WH	31	vacuum cleaners of dairy production equipment	R	S	S	S	R	S	S	S	S	I
	510369-24	31	Vacuum cleaner dust from dairy production equipment	S	S	S	S	R	S	S	S	S	S
	510375-24	60	ingredients to prepare milk powder	R	S	S	S	R	S	S	S	S	I
	510380-24	60	ingredients to prepare milk powder	S	S	S	S	R	S	S	S	S	S
	510386-24	60	ingredients to prepare milk powder	S	S	S	S	R	S	S	S	S	S
	510371-B-24	83	Vacuum cleaner dust from dairy production equipment	R	S	S	S	R	S	S	S	S	I
	510405-19	83	Vacuum cleaner dust from dairy production equipment	R	S	S	S	R	S	S	S	S	S
	510370-24	83	Vacuum cleaner dust from dairy production equipment	R	S	S	S	R	S	S	S	S	S
	510402-19	83	Vacuum cleaner dust from dairy production equipment	R	S	S	S	R	S	S	S	S	S
	510408-19	83	vacuum cleaners of dairy production equipment	R	S	S	S	R	S	S	S	S	S
	510368-B-24	83	Vacuum cleaner dust from dairy production equipment	R	S	I	S	R	S	S	S	S	S
	510364-24	83	ingredients to prepare milk powder	R	S	S	S	R	S	S	S	S	R
	510407-19	83	Dairy serum	R	S	S	S	R	S	S	S	S	R
	510403-19	83	Vacuum cleaner dust from dairy production equipment	R	S	S	S	R	S	S	S	S	S
	510363-24	83	ingredients to prepare milk powder	R	S	S	S	R	S	S	S	S	R
	510377-A-24	83	PIF	S	S	S	S	R	S	S	S	S	S
	510366-24	83	PIF	S	S	S	S	R	S	S	S	S	S
